# Supplementary material for: Parallel point-multiplication architecture using combined group operations for high-speed cryptographic applications
Source: PLoS One. 2017 May 1;12(5):e0176214. doi: 10.1371/journal.pone.0176214 (PMC5411040; doi:10.1371/journal.pone.0176214)
Supplement: S1 Supporting Information — (ZIP) [file pone.0176214.s001.zip]

Archive with 26 entries (26 files):
- S1 Supporting Information/S1 File1 Table1.pdf
- S1 Supporting Information/S1 File10 Table2_[c].pdf
- S1 Supporting Information/S1 File11 Table2_[d].pdf
- S1 Supporting Information/S1 File12 Table2_[d].pdf
- S1 Supporting Information/S1 File13 Table2_[f].pdf
- S1 Supporting Information/S1 File14 Table2_[f].pdf
- S1 Supporting Information/S1 File15 Table3_[g].pdf
- S1 Supporting Information/S1 File16 Table3_[g].pdf
- S1 Supporting Information/S1 File17 Table3_[g].pdf
- S1 Supporting Information/S1 File18 Table3_[h].pdf
- S1 Supporting Information/S1 File19 Table3_[h].pdf
- S1 Supporting Information/S1 File2 Table1.pdf
- S1 Supporting Information/S1 File20 Table3_[h].pdf
- S1 Supporting Information/S1 File21 Table3_[i].pdf
- S1 Supporting Information/S1 File22 Table3_[i].pdf
- S1 Supporting Information/S1 File23 Table3_[i].pdf
- S1 Supporting Information/S1 File24 Table3_[j].pdf
- S1 Supporting Information/S1 File25 Table3_[j].pdf
- S1 Supporting Information/S1 File26 Table3_[j].pdf
- S1 Supporting Information/S1 File3 Table1.pdf
- S1 Supporting Information/S1 File4 Table1.pdf
- S1 Supporting Information/S1 File5 Table2_[a].pdf
- S1 Supporting Information/S1 File6 Table2_[a].pdf
- S1 Supporting Information/S1 File7 Table2_[b].pdf
- S1 Supporting Information/S1 File8 Table2_[b].pdf
- S1 Supporting Information/S1 File9 Table2_[c].pdf
